# Supplementary material for: IDEIS: a tool to identify PTPRC/CD45 isoforms from single-cell transcriptomic data
Source: Front Immunol. 2024 Oct 9;15:1446931. doi: 10.3389/fimmu.2024.1446931 (PMC11496083; doi:10.3389/fimmu.2024.1446931)
Supplement: Supplementary file 3 [file Table2.xlsx]

## Sheet: Sample specification
Data set Accession Number	Sample/Experiment Accession Number	Library Type	Sample/Experiment Name
GSE187515	GSM5668725	Gene Expression	2004scRNA-seq
GSE187515	GSM5668726	Gene Expression	2023Rep1scRNA-seq
GSE187515	GSM5668727	Gene Expression	2023Rep2scRNA-seq
GSE187515	GSM5668744	CITE-seq	2004Feature Barcoding
GSE187515	GSM5668745	CITE-seq	2023Rep1Feature Barcoding
GSE187515	GSM5668746	CITE-seq	2023Rep2Feature Barcoding
GSE212998	GSM6568247	Gene Expression	Tcell_pre_expansion_GFP-positive_GEM-well1_GEX
GSE212998	GSM6568248	Gene Expression	Tcell_pre_expansion_GFP-positive_GEM-well2_GEX
GSE212998	GSM6568259	Gene Expression	Tcell_d10_post_expansion_GFP-positive_GEM-well1_GEX
GSE212998	GSM6568260	Gene Expression	Tcell_d10_post_expansion_GFP-positive_GEM-well2_GEX
GSE212998	GSM6568261	Gene Expression	Tcell_d10_post_expansion_GFP-negative_GEX
GSE212998	GSM6568253	CITE-seq	Tcell_pre_expansion_GFP-positive_GEM-well1_CITE
GSE212998	GSM6568254	CITE-seq	Tcell_pre_expansion_GFP-positive_GEM-well2_CITE
GSE212998	GSM6568265	CITE-seq	Tcell_d10_post_expansion_GFP-positive_GEM-well1_CITE
GSE212998	GSM6568266	CITE-seq	Tcell_d10_post_expansion_GFP-positive_GEM-well2_CITE
GSE212998	GSM6568267	CITE-seq	Tcell_d10_post_expansion_GFP-negative_CITE
GSE155006	GSM4321524	Gene Expression	CD45+ cells isolated from the liver of 17-month-old wild type mice (samples pooled from 3 mice)
GSE155006	GSM4321525	Gene Expression	CD45+ cells isolated from the liver of 3-month-old wild type mice (samples pooled from 3 mice)
GSE155006	GSM4321526	Gene Expression	CD45+ cells isolated from the lungs of 17-month-old wild type mice (samples pooled from 3 mice)
GSE155006	GSM4321527	Gene Expression	CD45+ cells isolated from the lungs of 3-month-old wild type mice (samples pooled from 3 mice)
GSE155006	GSM4321528	Gene Expression	CD45+ cells isolated from peritoneal cavity of 17-month-old wild type mice (samples pooled from 3 mice)
GSE155006	GSM4321529	Gene Expression	CD45+ cells isolated from peritoneal cavity of 3-month-old wild type mice (samples pooled from 3 mice)
GSE155006	GSM4321530	Gene Expression	CD45+ cells isolated from the spleen of 17-month-old wild type mice (samples pooled from 3 mice)
GSE155006	GSM4321531	Gene Expression	CD45+ cells isolated from the spleen of 3-month-old wild type mice (samples pooled from 3 mice)
GSE155006	GSM4321524	CITE-seq	CD45+ cells isolated from the liver of 17-month-old wild type mice (samples pooled from 3 mice)
GSE155006	GSM4321525	CITE-seq	CD45+ cells isolated from the liver of 3-month-old wild type mice (samples pooled from 3 mice)
GSE155006	GSM4321526	CITE-seq	CD45+ cells isolated from the lungs of 17-month-old wild type mice (samples pooled from 3 mice)
GSE155006	GSM4321527	CITE-seq	CD45+ cells isolated from the lungs of 3-month-old wild type mice (samples pooled from 3 mice)
GSE155006	GSM4321528	CITE-seq	CD45+ cells isolated from peritoneal cavity of 17-month-old wild type mice (samples pooled from 3 mice)
GSE155006	GSM4321529	CITE-seq	CD45+ cells isolated from peritoneal cavity of 3-month-old wild type mice (samples pooled from 3 mice)
GSE155006	GSM4321530	CITE-seq	CD45+ cells isolated from the spleen of 17-month-old wild type mice (samples pooled from 3 mice)
GSE155006	GSM4321531	CITE-seq	CD45+ cells isolated from the spleen of 3-month-old wild type mice (samples pooled from 3 mice)
PRJEB40376	SAMEA7463734	Gene Expression	1-ADT_pooled_and_merged
PRJEB40376	SAMEA7463742	Gene Expression	2-ADT_pooled_and_merged
PRJEB40376	SAMEA7463761	Gene Expression	3-ADT_pooled_and_merged
PRJEB40376	SAMEA7463735	Gene Expression	4-ADT_pooled_and_merged
PRJEB40376	SAMEA7463744	Gene Expression	5-ADT_pooled_and_merged
PRJEB40376	SAMEA7463732	Gene Expression	6-ADT_pooled_and_merged
PRJEB40376	SAMEA7463759	Gene Expression	7-ADT_pooled_and_merged
PRJEB40376	SAMEA7463758	Gene Expression	8-ADT_pooled_and_merged
PRJEB40376	SAMEA7463733	Gene Expression	9-ADT_pooled_and_merged
PRJEB40376	SAMEA7463746	Gene Expression	10-ADT_pooled_and_merged
PRJEB40376	SAMEA7463734	CITE-seq	1-RNA_pooled_and_merged
PRJEB40376	SAMEA7463742	CITE-seq	2-RNA_pooled_and_merged
PRJEB40376	SAMEA7463761	CITE-seq	3-RNA_pooled_and_merged
PRJEB40376	SAMEA7463735	CITE-seq	4-RNA_pooled_and_merged
PRJEB40376	SAMEA7463744	CITE-seq	5-RNA_pooled_and_merged
PRJEB40376	SAMEA7463732	CITE-seq	6-RNA_pooled_and_merged
PRJEB40376	SAMEA7463759	CITE-seq	7-RNA_pooled_and_merged
PRJEB40376	SAMEA7463758	CITE-seq	8-RNA_pooled_and_merged
PRJEB40376	SAMEA7463733	CITE-seq	9-RNA_pooled_and_merged
PRJEB40376	SAMEA7463746	CITE-seq	10-RNA_pooled_and_merged
PRJEB40376	SAMEA7463734	CITE-seq	1-HTO_pooled_and_merged
PRJEB40376	SAMEA7463742	CITE-seq	2-HTO_pooled_and_merged
PRJEB40376	SAMEA7463761	CITE-seq	3-HTO_pooled_and_merged
PRJEB40376	SAMEA7463735	CITE-seq	4-HTO_pooled_and_merged
PRJEB40376	SAMEA7463744	CITE-seq	5-HTO_pooled_and_merged
PRJEB40376	SAMEA7463732	CITE-seq	6-HTO_pooled_and_merged
PRJEB40376	SAMEA7463759	CITE-seq	7-HTO_pooled_and_merged
PRJEB40376	SAMEA7463758	CITE-seq	8-HTO_pooled_and_merged
PRJEB40376	SAMEA7463733	CITE-seq	9-HTO_pooled_and_merged
PRJEB40376	SAMEA7463746	CITE-seq	10-HTO_pooled_and_merged
